# Supplementary material for: Placental Streptococcus agalactiae DNA is associated with neonatal unit admission and foetal pro-inflammatory cytokines in term infants
Source: Nat Microbiol. 2023 Nov 29;8(12):2338–48. doi: 10.1038/s41564-023-01528-2 (PMC10686823; doi:10.1038/s41564-023-01528-2)
Supplement: Supplementary file 4 — Contingency tables (for Fig. 1a,c) and cytokine levels (for Fig. 1b,d,e). [file 41564_2023_1528_MOESM4_ESM.xlsx]

## Sheet: 1a
Contingency table HVS positive vs negative:
	GBS +	GBS -
swab +	7	50
swab -	8	412
Contingency table HVS positive vs unknown:
	GBS +	GBS -
swab +	7	50
swab unkn	21	437

## Sheet: 1b
Cytokines measured in cord serum samples (levels expressed in pg/ml)
	IL1beta_set1	IL6_set1	IL8_set1	TNFalpha_set1	IL1beta_set2	IL6_set2	IL8_set2	TNFalpha_set2
GBS +					78.1	4488	1583	20.4
GBS +					5.61	728	86.9	14.5
GBS +	35.2	1090	149	10.3
GBS +					6.38	588	104	16
GBS +	0	20.9	18.2	20.2	0.075	17.9	19.3	19.4
GBS +	0	5.5	20.3	13.9
GBS +					0.153	12.4	16.5	17.5
GBS +					0.077	14.4	12.3	20.5
GBS +	0	9.22	34.4	18.4
GBS +	0	20.8	18.1	15.5	0.118	17.8	17.1	17
GBS +					0.858	32	14.9	14.9
GBS -					1.66	21.7	11.3	13.3
GBS -					15	880	296	28.2
GBS -					1.94	109	47.6	16.3
GBS -					2.69	412	79.7	21
GBS -					2.17	296	77.1	18.5
GBS -					2.38	319	68.8	17.2
GBS -					11.2	330	196	16.3
GBS -					0.073	19.6	20.3	22.1
GBS -					0.158	10.8	13.5	13.9
GBS -					0	5.69	16.2	16.7
GBS -					0.11	8.81	12.7	15.7
GBS -					0.243	23	4.64	18
GBS -					0.184	3.32	9.51	19.3
GBS -					0.079	15.3	15.3	17.1
GBS -					0.139	4.74	10.2	15.8
GBS -					0.405	4.43	10.5	15.5
GBS -	0	8.31	8.07	17.2
GBS -					0.004	16.5	5.14	12.2
GBS -					0.547	72.3	14.8	16.6
GBS -					0.015	11.1	14.7	16.2
GBS -	0	6.17	8.56	18.3
GBS -					0.834	79.7	70.6	16.8
GBS -					0.011	2.41	5.81	16.9
GBS -					0.444	10.4	12	14.1
GBS -					0.051	83.1	15.4	17
GBS -					0.024	7.17	9.2	19.9
GBS -					0.019	1.86	6.25	13.1
GBS -					0	13.1	21.2	21.1
GBS -					1.05	183	34.3	14.4
GBS -					0.335	14.8	11.3	16.4
GBS -					0.145	22	9.11	18.8
GBS -					0.089	34.3	11	16.7
GBS -					0.175	17.6	10.4	17.5
GBS -					0.29	24	9.72	21.3
GBS -					0.082	7.12	10.6	18.9
GBS -					0.018	3.91	11.9	19.7
GBS -	0	12.2	17.9	13.6
GBS -					0.086	26.6	16.2	12
GBS -					0.201	4.15	6.56	13.4
GBS -					0.093	24.6	10.3	13.8
GBS -					0.073	2.04	9.47	20.9
GBS -					0.111	16.6	13.6	14.6
GBS -					0.204	7.68	9.87	17.6
GBS -					0.868	68.1	45.6	12
GBS -					0.01	15.2	20.5	15
GBS -					0.056	9.04	17	17
GBS -	0	17.4	20.6	13.4
GBS -					0.631	69.9	14.1	17.8
GBS -					0	3.99	5.38	16.2
GBS -					0.085	4.36	14.7	24.7
GBS -					0	8	11.9	18.5
GBS -	0	16	10.7	14.2
GBS -					0.135	12	6.07	15.1
GBS -					0.195	17.5	11.7	19.4
GBS -					0.523	21.4	7.11	16
GBS -					0.309	24	9.83	14.5
GBS -					0.174	24.9	29.6	20.5
GBS -					0.062	16.8	16.6	15.9
GBS -					0.344	75.7	16.2	13
GBS -					0.052	13.8	8.76	19.6
GBS -	0	73.6	29.9	16.3
GBS -	0.513	45.6	29.6	14.1
GBS -					0.377	9.89	13.9	15.1
GBS -					0.126	32.6	7.81	10.9
GBS -					1.13	22.6	14.8	18.9
GBS -					0.007	2.61	7.28	16.2
GBS -					0.281	23.7	19.1	19.7
GBS -					0.141	3.95	6.31	15.3
GBS -					0.185	14.6	12.4	22.3
GBS -					0.003	2.8	11.8	19.4
GBS -					0.222	31.7	16.1	15.2
GBS -					0.177	20.8	17	16.5
GBS -					0.063	6.74	11.6	15
GBS -					0.299	25.7	10.2	14.9
GBS -	0	6.34	7.77	17.1
GBS -					0.654	55.1	21.7	17.9
GBS -					0.046	2.22	8.91	17.4
GBS -					0.173	7.7	23.6	15.3
GBS -	0	10.8	14.6	15.8
GBS -					0.558	18.1	11.5	16.4
GBS -					0.328	90.8	23.2	14.5
GBS -					0.036	4.74	14.5	18.9
GBS -	0.332	33.6	36.2	14.7
GBS -					0.66	51.7	9.27	12.1
GBS -	0	14.7	7.86	9.74
GBS -					0.021	13.5	11.4	19.7
GBS -					0.16	43.6	13.1	10.8
GBS -					0.195	4.36	5	15.8
GBS -					0.444	19.7	24.1	15.9
GBS -					0.368	21.6	24.4	16.6
GBS -					0.531	95.8	28.1	18.2
GBS -					0.058	25.4	16.9	21
GBS -					0	2.72	14.3	16.7
GBS -					0.125	8.38	11.3	12.2
GBS -	0	14.1	9.37	20.6
GBS -					0	2.27	7.6	17.3
GBS -					0.212	70.4	24.4	15.4
GBS -					0.575	84.2	19.5	16.4
GBS -					0.243	14.7	16.8	22.8
GBS -					0.295	26.3	13.1	18.5
GBS -					0.417	128	45.8	14.7
GBS -					0.141	14.2	23.8	18.4
GBS -					0.011	8.2	12.2	17.4
GBS -					0.216	16.9	9.53	14.6
GBS -	0	5.53	10.2	16.6
GBS -					0.338	18.7	24	16.7
GBS -					0.194	8.2	9.6	15.8
GBS -					0	4.81	5.02	15.8
GBS -					0.085	22.9	17.2	23.2
GBS -					0.073	37.2	14.2	23.1
GBS -					0.008	31.6	12.6	17.9
GBS -					0.004	7.5	7.76	21.5
GBS -					0.827	21.6	45.7	11.9
GBS -					0.824	65.1	29	14.5
GBS -					0.002	11.9	13	24.7
GBS -					0.357	81.9	17.7	15
GBS -					0	3.51	6.45	15.8
GBS -					0.103	17	22.9	14.8
GBS -					0.464	8.23	13.5	17.8
GBS -					0.03	5.43	5.18	17.8
GBS -					0.018	11.2	8.8	22.3
GBS -					0.248	12.1	11.8	17.1
GBS -					0	4.11	14.9	19.5
GBS -					0.106	19	12.1	14.8
GBS -					0.278	30.5	17.2	20.7
GBS -					0.17	10.3	15.3	19
GBS -					0.075	3.7	9.19	17.5
GBS -					0.027	29.5	7.54	11.9
GBS -					0.013	5.02	5.94	13.7

## Sheet: 1c
Contingency table HVS positive vs negative:
	cyt storm +	cyt storm -
GBS +	4	7
GBS -	5	124

## Sheet: 1d
Cytokines measured in placental samples (levels expressed in pg/ml)
	IL1beta	IL6	IL8	TNFalpha
GBS +	0.701291	8.47867	1.87011	0.808696
GBS +	0.983944	2.82834	0.989255	0.825929
GBS +	1.84681	25.9922	15.1621	1.75789
GBS +	1.03597	5.74364	1.23682	0
GBS +	1.57499	9.58136	0.905142	0
GBS +	3.98164	3.95089	2.61343	0
GBS +	2.97944	11.2062	4.85604	1.1562
GBS +	0.824509	4.77682	0.796559	0
GBS +	0.990741	8.26983	1.76041	1.13812
GBS +	4.91614	12.2904	4.16196	1.86217
GBS +	1.19148	10.2478	6.64057	1.42103
GBS +	1.8406	17.7618	12.5161	1.97864
GBS +	1.41949	13.2122	1.16835	0.973989
GBS +	0.780813	8.50572	1.76234	1.0574
GBS +	9.28642	13.8476	3.47831	1.41429
GBS +	7.83782	21.0204	3.24268	2.98196
GBS +	4.2497	26.0333	4.01304	1.54348
GBS +	1.84996	16.9082	5.41727	1.25983
GBS +	2.51059	12.6466	3.69094	1.09604
GBS +	4.72418	21.976	4.27677	0
GBS +	1.77153	31.1002	19.3687	2.8187
GBS +	2.23633	21.443	16.1052	5.62303
GBS +	1.28985	8.43143	2.8168	1.3183
GBS +	10.5358	11.426	2.67037	0
GBS +	1.9158	172.612	20.96	1.82096
GBS +	1.47892	6.88547	4.01006	0.698244
GBS -	1.42066	3.48791	1.34781	0.8952
GBS -	1.13576	4.48845	0.606104	0
GBS -	4.62806	10.2922	2.39242	0.940608
GBS -	1.83469	5.49316	3.24348	0.930452
GBS -	2.88714	15.9198	2.69826	0.884131
GBS -	3.91692	16.4961	4.47648	0.755769
GBS -	3.15997	18.057	2.29185	1.59214
GBS -	13.7897	12.6047	4.4278	1.15274
GBS -	3.63043	12.0029	2.39467	0.892826
GBS -	1.30887	6.15221	1.90651	0.884295
GBS -	6.57673	4.43282	0.759173	0.720851
GBS -	1.14044	8.65841	0.92645	0
GBS -	13.5585	19.0295	6.01807	4.01204
GBS -	2.06523	5.20656	3.1522	0.956528
GBS -	5.65807	12.4827	6.12471	1.09078
GBS -	2.12486	12.0577	1.12988	1.03713
GBS -	0.996592	10.2514	3.0999	1.00067
GBS -	5.0959	4.79333	2.57184	0.979369
GBS -	0	5.37589	1.26055	0.973221
GBS -	1.87259	17.8747	7.56773	2.58448
GBS -	1.16558	17.6132	1.99444	0.86771
GBS -	2.16764	8.26478	2.46662	1.70848
GBS -	6.71066	7.59492	1.35667	0
GBS -	3.82821	7.46135	2.89351	0.812783
GBS -	1.84556	8.70425	1.04713	0.841629
GBS -	7.02006	433.286	341.629	3.06216
GBS -	1.97107	14.1766	1.34185	0.917307
GBS -	4.33426	23.4259	5.06455	1.26139
GBS -	1.51429	7.66105	1.62181	1.12004
GBS -	2.5966	26.5733	6.66611	1.05838
GBS -	4.25547	11.7045	2.12386	0.467404
GBS -	8.33649	15.2342	4.16401	1.07486

## Sheet: 1e
Cytokines measured in maternal serum samples (levels expressed in pg/ml)
	IL1beta	IL6	IL8	TNFalpha
GBS +	0	8.91	12.6	13.8
GBS +	0.382	3.09	5.81	14.1
GBS +	0	2.98	4.63	10.8
GBS +	0	5.47	13	13.4
GBS +	0	3.18	11.9	11
GBS +	0	1.59	9.45	8.49
GBS +	0.42	4.17	8.69	10.9
GBS +	0	2.23	6.83	7.22
GBS +	0	5.7	8.71	12
GBS +	0	4.38	14.2	13.4
GBS +	0	3.42	12.1	10.3
GBS +	0.889	2.17	13.1	8.52
GBS +	0	2.54	5.21	9.53
GBS +	0.319	3.38	6.05	11.3
GBS +	0	8.84	7.83	12.1
GBS +	0	1.86	9.77	9.61
GBS +	0	3.1	9.18	8.71
GBS +	0	4.37	26.8	10.2
GBS +	0	2.45	7.7	8.24
GBS +	0	4.54	11.8	9.67
GBS +	0	5.74	13.1	10.4
GBS +	0	2.42	10.1	13
GBS +	0	3.62	8.54	7.48
GBS +	0	3.36	8.47	10.6
GBS +	0	2.19	8.53	7.71
GBS -	0	1.94	5.96	10.6
GBS -	0	2.48	7.87	10.8
GBS -	0	2.56	7.02	13.9
GBS -	0	4.08	100	9.77
GBS -	0	5.28	5.41	12.3
GBS -	0	1.57	9.71	9.61
GBS -	0	4.99	10.2	11.2
GBS -	0	3.06	16.1	12
GBS -	0	2.22	6.97	7.42
GBS -	0	2.82	11.1	10.1
GBS -	0	2.26	5.25	9.78
GBS -	0	4.8	10.5	9.3
GBS -	0	2.03	6.15	6.76
GBS -	0	2.82	9.76	8.53
GBS -	0	2.02	11.5	7.98
GBS -	0	4.25	7.49	9.25
GBS -	0	2.82	12.6	11.7
GBS -	0	3.51	5.24	6.79
GBS -	0	5.13	7.57	13.2
GBS -	0	3.6	10.6	10.9
GBS -	0.456	2.99	13.5	9.77
GBS -	0	2.15	9.25	10.1
GBS -	0.349	4.23	5.41	8.17
GBS -	0	2.81	5.45	8.97
GBS -	0	1.61	4.55	13.3
GBS -	0	3.23	8.67	10.4
GBS -	0	6.09	8.16	11.6
GBS -	0	1.68	2.65	6.91
GBS -	0	2	6.59	8.95
GBS -	0	3.42	6.96	10.2
